# Supplementary material for: Drenched Pages: A Primer on Wet Books
Source: Biology (Basel). 2025 Jul 22;14(8):911. doi: 10.3390/biology14080911 (PMC12383548; doi:10.3390/biology14080911)
Supplement: Supplementary file 1 [file biology-14-00911-s001.zip]

Archive with 1 entries (1 files):
- biology-3689865-supplementary.pdf
